# Supplementary material for: Analysis of Multitrophic Biodiversity Patterns in the Irtysh River Basin Based on eDNA Metabarcoding
Source: Biology (Basel). 2025 Nov 24;14(12):1661. doi: 10.3390/biology14121661 (PMC12730370; doi:10.3390/biology14121661)
Supplement: Supplementary file 1 [file biology-14-01661-s001.zip]

Archive with 1 entries (1 files):
- biology-3946897-supplementary.pdf
